# Supplementary material for: CRISPR/Cas9-based genome-wide screening for metastasis ability identifies FCGR1A regulating the metastatic process of ovarian cancer by targeting LSP1
Source: J Cancer Res Clin Oncol. 2024 Jun 15;150(6):306. doi: 10.1007/s00432-024-05837-9 (PMC11180010; doi:10.1007/s00432-024-05837-9)
Supplement: Supplementary file 1 — Supplementary file1 (XLSX 38 KB) [file 432_2024_5837_MOESM1_ESM.xlsx]

## Sheet: neg_num2_p0.05_lfc-1
id	num	neg|score	neg|p-value	neg|fdr	neg|rank	neg|goodsgrna	neg|lfc	pos|score	pos|p-value	pos|fdr	pos|rank	pos|goodsgrna	pos|lfc
MTMR12	2	2.5058e-05	3.9657e-05	0.506601	1	2	-6.3595	0.99997	0.99997	0.999965	14855	0	-6.3595
OR6S1	2	4.2602e-05	7.165e-05	0.506601	2	2	-6.4975	0.99518	0.99508	0.999899	14783	0	-6.4975
TSSC4	2	0.00013329	0.00025961	0.837676	4	2	-5.1168	0.99987	0.99987	0.999965	14853	0	-5.1168
AKT1S1	2	0.00019348	0.00038424	0.837676	5	2	-5.2383	0.99981	0.99981	0.999965	14852	0	-5.2383
EXO1	4	0.00025559	0.00093411	0.837676	6	3	-2.51	0.28919	0.42273	0.922233	4628	1	-2.51
OTX2	2	0.00028533	0.00054954	0.837676	7	2	-4.1404	0.99971	0.9997	0.999965	14851	0	-4.1404
ATP6V1G3	2	0.00038338	0.00072883	0.837676	8	2	-4.9203	0.97769	0.97762	0.999082	14527	0	-4.9203
NTHL1	3	0.00044726	0.0013287	0.844554	9	2	-2.5164	0.29062	0.38914	0.922233	4667	1	-2.5164
APOL2	2	0.00046857	0.00088146	0.837676	11	1	-2.0296	0.055486	0.098348	0.922233	1159	1	-2.0296
CACNG8	2	0.00055375	0.0010441	0.837676	13	1	-3.6514	0.68302	0.68288	0.970021	9873	0	-3.6514
TNFRSF13C	2	0.00063893	0.0012047	0.844554	15	1	-1.5651	0.50884	0.50904	0.970021	7551	1	-1.5651
DCAF12	3	0.00070487	0.0020259	0.892645	17	3	-3.4114	0.9993	0.99929	0.999899	14846	0	-3.4114
GRINA	2	0.00072411	0.0013513	0.844554	18	2	-4.8152	0.93609	0.9361	0.997955	13916	0	-4.8152
SRBD1	2	0.00073068	0.0013613	0.844554	19	2	-3.9083	0.99927	0.99926	0.999899	14845	0	-3.9083
ACSS1	3	0.00079206	0.0022765	0.92998	20	3	-4.2254	0.99667	0.99669	0.999899	14805	0	-4.2254
C11orf31	4	0.00097658	0.0035068	0.92998	24	4	-3.0985	0.99902	0.99898	0.999899	14841	0	-3.0985
PSG2	2	0.0010469	0.0019759	0.892645	26	2	-4.375	0.99895	0.99893	0.999899	14839	0	-4.375
PPEF1	2	0.0010648	0.0020092	0.892645	27	2	-5.0929	0.94309	0.94298	0.998354	14017	0	-5.0929
SLC16A9	2	0.0011042	0.0021032	0.892645	29	2	-4.0735	0.9989	0.99887	0.999899	14837	0	-4.0735
NYX	3	0.0012137	0.0034582	0.92998	30	2	-3.672	0.33597	0.41638	0.922233	5274	1	-3.672
CCDC144A	2	0.0012443	0.0023811	0.92998	31	2	-4.407	0.99876	0.99874	0.999899	14836	0	-4.407
SLC13A3	3	0.0012949	0.0036695	0.92998	32	3	-3.0794	0.99871	0.99873	0.999899	14835	0	-3.0794
EAF1	2	0.0014296	0.0027297	0.92998	35	2	-4.3246	0.99857	0.99856	0.999899	14832	0	-4.3246
C1QA	3	0.00149	0.004182	0.92998	36	3	-3.0148	0.99851	0.99853	0.999899	14830	0	-3.0148
FOXA2	3	0.00149	0.004182	0.92998	37	3	-2.9856	0.99851	0.99853	0.999899	14831	0	-2.9856
EFCAB12	3	0.0015348	0.004324	0.92998	38	3	-3.9477	0.96342	0.96362	0.998354	14311	0	-3.9477
TMEM159	4	0.0015494	0.0055757	0.92998	39	4	-2.787	0.99845	0.99844	0.999899	14829	0	-2.787
AKR1C2	2	0.0017324	0.0033495	0.92998	44	2	-3.875	0.99827	0.99824	0.999899	14825	0	-3.875
SLC35F6	3	0.0017586	0.0049478	0.92998	45	3	-3.9071	0.9912	0.99125	0.999523	14731	0	-3.9071
ASPSCR1	2	0.0017734	0.0034382	0.92998	47	2	-3.6286	0.99823	0.9982	0.999899	14823	0	-3.6286
TJP3	2	0.0018311	0.0035555	0.92998	48	2	-5.0684	0.96494	0.96495	0.998354	14351	0	-5.0684
OSBPL5	3	0.0019439	0.005455	0.92998	50	3	-2.9054	0.99806	0.99808	0.999899	14821	0	-2.9054
TM4SF20	2	0.001982	0.0038681	0.92998	51	2	-3.6723	0.99802	0.99795	0.999899	14820	0	-3.6723
ADAM17	2	0.0020431	0.0039901	0.92998	52	2	-5.1116	0.99796	0.99789	0.999899	14819	0	-5.1116
CCND2	3	0.0021073	0.0058849	0.92998	54	2	-3.0675	0.20696	0.31881	0.922233	3534	1	-3.0675
SHISA8	3	0.0021755	0.0060756	0.92998	55	3	-2.9054	0.99782	0.99785	0.999899	14817	0	-2.9054
GSDMC	3	0.0022349	0.0062395	0.92998	56	2	-1.7488	0.56529	0.57734	0.970021	8420	1	-1.7488
SASH3	2	0.0022566	0.004394	0.92998	57	2	-2.3303	0.96875	0.96874	0.998735	14397	0	-2.3303
SPCS3	2	0.0022706	0.0044186	0.92998	58	2	-4.3491	0.99773	0.99767	0.999899	14816	0	-4.3491
SLC22A14	2	0.0023417	0.0045586	0.92998	59	1	-3.1584	0.49562	0.49627	0.970021	7465	1	-3.1584
HYAL3	3	0.0023626	0.0065908	0.92998	60	3	-2.3593	0.92073	0.9208	0.996783	13686	0	-2.3593
FAM69A	2	0.0024268	0.0047086	0.92998	61	1	-2.5449	0.31707	0.33775	0.922233	5022	1	-2.5449
KHNYN	3	0.0024923	0.0069187	0.92998	62	3	-2.8964	0.99751	0.99751	0.999899	14815	0	-2.8964
ETFB	2	0.002597	0.0050331	0.92998	64	2	-4.577	0.8831	0.88289	0.996783	13097	0	-4.577
PPP1R12C	2	0.0026507	0.0051265	0.92998	65	2	-3.6789	0.99735	0.9973	0.999899	14813	0	-3.6789
DCDC1	2	0.0026821	0.0051844	0.92998	66	1	-3.8916	0.68302	0.68288	0.970021	9916	0	-3.8916
VSIG2	3	0.0027888	0.0077518	0.945666	67	3	-2.8852	0.99721	0.99722	0.999899	14812	0	-2.8852
OPTC	2	0.0029374	0.0056437	0.92998	69	1	-3.8611	0.68302	0.68288	0.970021	10177	0	-3.8611
FBXL19	2	0.0029806	0.0057156	0.92998	70	2	-3.5998	0.99702	0.99696	0.999899	14808	0	-3.5998
SALL1	2	0.0029806	0.0057156	0.92998	71	2	-5.0333	0.99702	0.99696	0.999899	14810	0	-5.0333
SLC24A3	2	0.0029806	0.0057156	0.92998	72	2	-3.4727	0.99702	0.99696	0.999899	14807	0	-3.4727
B3GNT4	2	0.0029806	0.0057156	0.92998	73	2	-3.5968	0.99702	0.99696	0.999899	14809	0	-3.5968
ATG10	2	0.0032371	0.0062015	0.92998	75	2	-3.1565	0.99676	0.99669	0.999899	14806	0	-3.1565
NLGN1	2	0.0032777	0.0062782	0.92998	76	2	-2.2438	0.9001	0.89993	0.996783	13388	0	-2.2438
HS3ST6	3	0.0033322	0.0092395	0.946505	77	3	-2.994	0.99667	0.99669	0.999899	14804	0	-2.994
ACKR2	2	0.0033742	0.0064595	0.92998	78	2	-3.3805	0.99663	0.99655	0.999899	14803	0	-3.3805
WBSCR16	4	0.0034161	0.012014	0.946505	79	3	-3.2724	0.89952	0.89939	0.996783	13336	0	-3.2724
LIM2	2	0.0034478	0.0065801	0.92998	80	1	-3.8201	0.68302	0.68288	0.970021	9761	0	-3.8201
PSMD13	2	0.0034915	0.0066594	0.92998	82	2	-2.2947	0.99651	0.99643	0.999899	14801	0	-2.2947
JUN	3	0.0035243	0.009742	0.946505	83	2	-3.6928	0.72607	0.72616	0.988732	10893	0	-3.6928
KLLN	2	0.003703	0.0070833	0.92998	86	1	-2.5852	0.40505	0.41296	0.922233	5970	1	-2.5852
MATN2	2	0.0038001	0.0072526	0.92998	89	2	-3.9328	0.9962	0.99612	0.999899	14797	0	-3.9328
KIAA1586	2	0.0038001	0.0072526	0.92998	90	2	-4.0236	0.9962	0.99612	0.999899	14798	0	-4.0236
UBE4A	2	0.003873	0.0073873	0.92998	92	1	-2.4951	0.35306	0.36781	0.922233	5600	1	-2.4951
PARVB	2	0.0040294	0.0076812	0.945666	95	2	-3.6894	0.99597	0.99589	0.999899	14793	0	-3.6894
MPPED2	3	0.0042365	0.011669	0.946505	98	2	-3.6335	0.70235	0.7024	0.979018	10573	0	-3.6335
PHF21A	2	0.004243	0.0080891	0.946505	99	2	-3.3312	0.99576	0.99567	0.999899	14790	0	-3.3312
CPAMD8	2	0.0044682	0.0085123	0.946505	102	1	-3.4671	0.77001	0.76963	0.990988	11399	0	-3.4671
OR2T10	2	0.0045022	0.0085723	0.946505	104	2	-3.5283	0.9955	0.99541	0.999899	14786	0	-3.5283
ERGIC3	2	0.0046202	0.0087696	0.946505	105	2	-3.6905	0.99538	0.99529	0.999899	14785	0	-3.6905
BST2	2	0.0048082	0.0091328	0.946505	107	2	-3.7626	0.81783	0.81749	0.990988	12045	0	-3.7626
TMEM221	2	0.0048755	0.0092608	0.946505	108	2	-4.0665	0.99512	0.99503	0.999899	14782	0	-4.0665
TSPAN32	3	0.0049485	0.013609	0.946505	109	3	-2.787	0.99505	0.99513	0.999899	14781	0	-2.787
CCL3	2	0.0051042	0.0097274	0.946505	111	2	-3.4749	0.9949	0.99479	0.999899	14779	0	-3.4749
USO1	2	0.0052332	0.0099573	0.946505	115	1	-3.2622	0.59763	0.59735	0.970021	8900	0	-3.2622
RSPH6A	2	0.0053693	0.010197	0.946505	117	2	-3.8622	0.99463	0.99452	0.999899	14774	0	-3.8622
IGBP1	2	0.0054032	0.010258	0.946505	118	2	-4.3134	0.88981	0.88952	0.996783	13184	0	-4.3134
ERBB3	4	0.0054494	0.018825	0.946505	120	3	-2.9856	0.89952	0.89939	0.996783	13347	0	-2.9856
PDCL3	2	0.005476	0.010383	0.946505	121	2	-3.7265	0.99452	0.9944	0.999899	14772	0	-3.7265
LCP1	3	0.0054848	0.015059	0.946505	122	3	-3.5418	0.90614	0.90624	0.996783	13460	0	-3.5418
FLT1	2	0.0054881	0.010406	0.946505	123	2	-4.6934	0.97769	0.97762	0.999082	14524	0	-4.6934
FAM110D	2	0.0055583	0.010533	0.946505	124	2	-3.7858	0.99444	0.99432	0.999899	14771	0	-3.7858
NCALD	2	0.0056581	0.010723	0.946505	127	1	-2.8187	0.49773	0.49834	0.970021	7473	1	-2.8187
hsa-mir-4784	2	0.005743	0.010887	0.946505	129	2	-4.5463	0.95186	0.95179	0.998354	14138	0	-4.5463
DYNLT3	3	0.0057694	0.015822	0.946505	130	2	-3.539	0.82154	0.82118	0.990988	12202	0	-3.539
COLGALT1	2	0.0058023	0.011001	0.946505	131	2	-3.2703	0.9942	0.99407	0.999899	14767	0	-3.2703
FH	2	0.005828	0.011053	0.946505	132	1	-1.2068	0.48289	0.4842	0.970021	7412	1	-1.2068
MPZL1	2	0.0059129	0.011202	0.946505	133	1	-3.0974	0.55914	0.55912	0.970021	8251	0	-3.0974
FLNA	3	0.0059312	0.016239	0.946505	134	3	-3.1675	0.92973	0.92989	0.997955	13830	0	-3.1675
CCNI2	4	0.0061462	0.02118	0.946505	136	3	-2.6069	0.36733	0.50883	0.970021	5695	1	-2.6069
GRIN3A	2	0.0061678	0.011655	0.946505	138	1	-1.1961	0.37193	0.38395	0.922233	5756	1	-1.1961
WDR7	2	0.0062284	0.011785	0.946505	140	2	-3.7804	0.99377	0.99365	0.999899	14763	0	-3.7804
TXNDC11	3	0.0063131	0.01725	0.946505	141	2	-1.6459	0.82154	0.82118	0.990988	12146	0	-1.6459
GNPNAT1	2	0.0063376	0.011972	0.946505	143	2	-2.5557	0.92374	0.92363	0.996783	13745	0	-2.5557
MATN4	3	0.0064053	0.017502	0.946505	145	2	-3.4952	0.82154	0.82118	0.990988	12142	0	-3.4952
MAGI2	2	0.0065075	0.012277	0.946505	148	1	-1.9909	0.23887	0.27503	0.922233	3869	1	-1.9909
PDE11A	3	0.006564	0.017911	0.946505	149	3	-3.2506	0.99344	0.9935	0.999899	14759	0	-3.2506
PIK3R4	3	0.0065676	0.017919	0.946505	150	3	-3.3005	0.90614	0.90624	0.996783	13465	0	-3.3005
UGT2B11	2	0.0065924	0.012435	0.946505	151	1	-3.0933	0.57822	0.57808	0.970021	8594	0	-3.0933
PIGT	2	0.0066774	0.012602	0.946505	153	1	-2.1435	0.31707	0.33775	0.922233	5046	1	-2.1435
SERPINE2	3	0.0068221	0.018594	0.946505	156	2	-1.3768	0.64947	0.65081	0.970021	9437	1	-1.3768
DECR2	2	0.0068472	0.012911	0.946505	157	1	-2.4038	0.41238	0.41937	0.922233	5998	1	-2.4038
TAAR9	2	0.0068801	0.012969	0.946505	158	2	-3.209	0.99312	0.99299	0.999852	14755	0	-3.209
HIST1H3H	2	0.0068801	0.012969	0.946505	159	2	-3.1675	0.99312	0.99299	0.999852	14756	0	-3.1675
STARD13	3	0.0069493	0.018944	0.946505	162	2	-2.9054	0.71568	0.71576	0.988416	10743	0	-2.9054
AGPAT4	4	0.0070478	0.024044	0.946505	164	4	-2.912	0.97335	0.97318	0.999082	14456	0	-2.912
PYCARD	2	0.0071019	0.013355	0.946505	165	2	-4.2669	0.99208	0.99197	0.999709	14741	0	-4.2669
CADM1	2	0.0071868	0.013494	0.946505	168	1	-3.0542	0.59395	0.59365	0.970021	8758	0	-3.0542
IQGAP1	2	0.0072743	0.013644	0.946505	169	2	-3.6438	0.99273	0.99261	0.99985	14749	0	-3.6438
ALX4	2	0.0072743	0.013644	0.946505	170	2	-2.1449	0.99273	0.99261	0.99985	14748	0	-2.1449
NPDC1	2	0.0073566	0.013794	0.946505	173	2	-4.5197	0.97931	0.97921	0.999082	14550	0	-4.5197
ZNF394	2	0.0074204	0.013918	0.946505	175	2	-3.935	0.99258	0.99246	0.99985	14745	0	-3.935
TMEM170A	2	0.0079203	0.014841	0.946505	178	2	-3.1639	0.99208	0.99197	0.999709	14739	0	-3.1639
MYO16	2	0.0079203	0.014841	0.946505	179	2	-3.4503	0.99208	0.99197	0.999709	14740	0	-3.4503
AVPR2	2	0.0079203	0.014841	0.946505	180	2	-3.1164	0.99208	0.99197	0.999709	14742	0	-3.1164
GPRC5C	2	0.0079507	0.01489	0.946505	182	2	-3.7754	0.92374	0.92363	0.996783	13722	0	-3.7754
ELK4	3	0.0079667	0.021616	0.946505	183	2	-2.8964	0.14353	0.23484	0.922233	2595	1	-2.8964
hsa-mir-150	2	0.008375	0.015688	0.946505	187	2	-4.0597	0.88981	0.88952	0.996783	13163	0	-4.0597
EIF4G1	2	0.0083857	0.015704	0.946505	188	2	-3.7125	0.99161	0.99147	0.999615	14735	0	-3.7125
STX10	2	0.0084599	0.015858	0.946505	190	1	-3.0422	0.60168	0.60135	0.970021	8924	0	-3.0422
HIST1H2AA	3	0.0086163	0.023341	0.946505	191	3	-3.4035	0.96342	0.96362	0.998354	14307	0	-3.4035
TAF15	3	0.0086163	0.023341	0.946505	192	2	-3.4035	0.82154	0.82118	0.990988	12076	0	-3.4035
CTBP2	2	0.0086295	0.016184	0.946505	193	1	-3.1876	0.77604	0.77568	0.990988	11468	0	-3.1876
LRRN3	3	0.0087992	0.023798	0.946505	195	3	-2.7773	0.9912	0.99125	0.999523	14729	0	-2.7773
PGS1	3	0.0087992	0.023798	0.946505	196	3	-2.658	0.9912	0.99125	0.999523	14730	0	-2.658
AGR2	3	0.0087992	0.023798	0.946505	197	3	-2.8486	0.9912	0.99125	0.999523	14732	0	-2.8486
DUOXA2	2	0.0090537	0.016977	0.946505	199	1	-1.0344	0.0097321	0.018261	0.897562	214	1	-1.0344
TEKT3	3	0.0093428	0.025244	0.946505	202	2	-3.3845	0.82154	0.82118	0.990988	12066	0	-3.3845
GDPD2	3	0.0093428	0.025244	0.946505	203	3	-2.3211	0.92538	0.92545	0.997428	13779	0	-2.3211
SPNS3	3	0.0093644	0.025296	0.946505	205	2	-2.0683	0.11851	0.20099	0.922233	2180	1	-2.0683
EIF4A2	2	0.0093929	0.017592	0.946505	206	1	-1.9332	0.31707	0.33775	0.922233	5049	1	-1.9332
EMX2	2	0.0094679	0.01773	0.946505	209	2	-3.0794	0.99053	0.9904	0.999418	14722	0	-3.0794
CD180	2	0.0094679	0.01773	0.946505	210	2	-3.1235	0.99053	0.9904	0.999418	14721	0	-3.1235
COX7A1	2	0.0094777	0.017747	0.946505	211	2	-3.559	0.80749	0.80715	0.990988	11901	0	-3.559
ENPP7	2	0.0096473	0.018082	0.946505	213	2	-4.0256	0.98013	0.98006	0.999082	14560	0	-4.0256
LOC100506422	2	0.0098169	0.018419	0.946505	214	1	-3.2909	0.76058	0.76015	0.990988	11261	0	-3.2909
SPINK14	2	0.0099017	0.01859	0.946505	215	1	-2.0722	0.3892	0.39902	0.922233	5860	1	-2.0722
EXOC7	4	0.0099795	0.033429	0.946505	217	4	-2.8966	0.99002	0.99003	0.999254	14718	0	-2.8966
EVI2B	4	0.0099795	0.033429	0.946505	218	4	-2.51	0.99002	0.99003	0.999254	14717	0	-2.51
MR1	4	0.010113	0.033817	0.946505	220	3	-2.8552	0.67069	0.68683	0.973094	9651	1	-2.8552
GRHL3	2	0.010143	0.019044	0.946505	222	2	-2.8221	0.98986	0.98974	0.999254	14713	0	-2.8221
TRAPPC13	2	0.010143	0.019044	0.946505	223	2	-3.1066	0.98986	0.98974	0.999254	14714	0	-3.1066
APOBEC3D	2	0.010212	0.019173	0.946505	225	2	-3.48	0.98979	0.98965	0.999254	14711	0	-3.48
MMGT1	3	0.010561	0.028307	0.946505	231	3	-2.6607	0.98944	0.9895	0.999254	14705	0	-2.6607
PLA2G15	3	0.010561	0.028307	0.946505	232	3	-2.787	0.98944	0.9895	0.999254	14706	0	-2.787
PELI1	4	0.010653	0.035489	0.946505	233	2	-1.3763	0.3579	0.4985	0.970021	5607	2	-1.3763
MYO1B	2	0.01105	0.020767	0.946505	235	2	-3.3704	0.98895	0.98885	0.999254	14701	0	-3.3704
MST1	2	0.01105	0.020767	0.946505	236	2	-3.0158	0.98895	0.98885	0.999254	14703	0	-3.0158
KIF26A	2	0.01105	0.020767	0.946505	237	2	-3.0361	0.98895	0.98885	0.999254	14702	0	-3.0361
CERS6	2	0.011258	0.021159	0.946505	242	1	-3.159	0.68302	0.68288	0.970021	9786	0	-3.159
AP3B1	2	0.011342	0.021318	0.946505	243	1	-3.1427	0.68302	0.68288	0.970021	9743	0	-3.1427
MKLN1	3	0.011522	0.030735	0.946505	245	2	-2.5338	0.82154	0.82118	0.990988	12059	0	-2.5338
FAM76A	2	0.011597	0.021807	0.946505	247	2	-3.8579	0.9001	0.89993	0.996783	13375	0	-3.8579
TLX1NB	3	0.011599	0.030923	0.946505	248	3	-2.6448	0.9884	0.9885	0.999254	14694	0	-2.6448
SHC2	2	0.011681	0.021981	0.946505	250	2	-4.208	0.97472	0.97467	0.999082	14490	0	-4.208
hsa-mir-7153	2	0.011737	0.022083	0.946505	253	2	-3.1535	0.98826	0.98815	0.999254	14690	0	-3.1535
KDM3A	5	0.011766	0.045961	0.946505	254	4	-1.8951	0.097854	0.21379	0.922233	1878	1	-1.8951
RBP5	3	0.011776	0.031347	0.946505	255	3	-2.6607	0.92964	0.9298	0.997955	13829	0	-2.6607
PCDHB16	2	0.011851	0.0223	0.946505	257	1	-1.4492	0.1724	0.22385	0.922233	2922	1	-1.4492
FABP4	2	0.011935	0.022444	0.946505	258	2	-3.7963	0.88981	0.88952	0.996783	13170	0	-3.7963
AGAP3	4	0.01196	0.03949	0.946505	261	2	-1.3169	0.18664	0.30936	0.922233	3205	1	-1.3169
CCNL1	3	0.012	0.031921	0.946505	263	3	-2.658	0.988	0.98809	0.999254	14686	0	-2.658
BMPER	2	0.0121	0.02276	0.946505	265	2	-2.9649	0.9879	0.98777	0.999254	14684	0	-2.9649
FIGN	4	0.012143	0.040032	0.946505	266	4	-2.5843	0.98786	0.98783	0.999254	14683	0	-2.5843
CDCP2	3	0.012176	0.032347	0.946505	267	2	-3.3005	0.82154	0.82118	0.990988	12074	0	-3.3005
C1QTNF5	3	0.012176	0.032347	0.946505	268	3	-3.3005	0.98142	0.98148	0.999082	14578	0	-3.3005
TMEM161B	2	0.012189	0.022942	0.946505	269	1	-1.497	0.2046	0.2484	0.922233	3426	1	-1.497
HIPK1	3	0.012318	0.032683	0.946505	271	3	-2.9054	0.98768	0.98776	0.999254	14680	0	-2.9054
KCNN2	3	0.012318	0.032683	0.946505	272	3	-2.9622	0.98768	0.98776	0.999254	14681	0	-2.9622
MTUS1	2	0.012443	0.02339	0.946505	274	1	-2.0381	0.42615	0.43184	0.922233	6031	1	-2.0381
FAM101A	3	0.012687	0.033597	0.946505	277	2	-3.2938	0.82154	0.82118	0.990988	12150	0	-3.2938
HNRNPUL1	2	0.012782	0.024023	0.946505	279	1	-2.7905	0.60981	0.60952	0.970021	8994	0	-2.7905
C6orf120	3	0.012902	0.034155	0.946505	281	2	-3.2921	0.20696	0.31881	0.922233	3541	1	-3.2921
MAGEB1	2	0.013036	0.024457	0.946505	283	2	-3.483	0.83675	0.83644	0.993576	12431	0	-3.483
SYCE1	3	0.013043	0.0345	0.946505	284	2	-2.1831	0.72607	0.72616	0.988732	10904	0	-2.1831
SOX18	2	0.013045	0.024481	0.946505	285	2	-3.2024	0.98695	0.98684	0.999166	14674	0	-3.2024
SPATA3	2	0.013045	0.024481	0.946505	286	2	-3.3872	0.98695	0.98684	0.999166	14668	0	-3.3872
hsa-mir-6511a-1	2	0.013045	0.024481	0.946505	287	2	-2.9856	0.98695	0.98684	0.999166	14671	0	-2.9856
KIF21B	2	0.013045	0.024481	0.946505	288	2	-3.3558	0.98695	0.98684	0.999166	14672	0	-3.3558
TRPC6	2	0.013045	0.024481	0.946505	289	2	-3.3424	0.98695	0.98684	0.999166	14673	0	-3.3424
FCHSD1	2	0.013045	0.024481	0.946505	290	2	-3.0325	0.98695	0.98684	0.999166	14669	0	-3.0325
TP53RK	2	0.013045	0.024481	0.946505	291	2	-3.0765	0.98695	0.98684	0.999166	14670	0	-3.0765
POC1B	2	0.013121	0.024617	0.946505	293	1	-2.2348	0.5	0.50051	0.970021	7496	1	-2.2348
PWWP2A	2	0.013205	0.024756	0.946505	296	1	-2.575	0.68302	0.68288	0.970021	9831	0	-2.575
TMOD3	2	0.013375	0.025053	0.946505	298	1	-1.2708	0.11893	0.18452	0.922233	2266	1	-1.2708
COMT	2	0.013544	0.025357	0.946505	301	1	-2.1626	0.49456	0.49526	0.970021	7460	1	-2.1626
CD209	3	0.013575	0.035759	0.946505	302	3	-2.5624	0.98642	0.98647	0.999166	14660	0	-2.5624
MYH9	3	0.013575	0.035759	0.946505	303	3	-2.5164	0.98642	0.98647	0.999166	14658	0	-2.5164
HNRNPUL2	3	0.013575	0.035759	0.946505	304	3	-2.3947	0.98642	0.98647	0.999166	14661	0	-2.3947
FTSJ1	3	0.013575	0.035759	0.946505	305	3	-3.1675	0.98642	0.98647	0.999166	14659	0	-3.1675
BNIP3L	3	0.013616	0.035869	0.946505	306	2	-3.2663	0.38569	0.44769	0.934303	5837	1	-3.2663
PPIA	2	0.013629	0.025519	0.946505	307	1	-1.6104	0.3365	0.35383	0.922233	5310	1	-1.6104
NIPAL4	2	0.013967	0.026107	0.946505	312	2	-4.1449	0.98162	0.98158	0.999082	14589	0	-4.1449
GUCD1	2	0.014136	0.026416	0.946505	315	1	-2.9989	0.68302	0.68288	0.970021	9722	0	-2.9989
SH2D3C	4	0.014159	0.046215	0.946505	316	4	-2.9382	0.98466	0.98463	0.999082	14639	0	-2.9382
GLUD1	4	0.01434	0.046774	0.946505	318	4	-2.6063	0.96294	0.96271	0.998354	14297	0	-2.6063
OR8G1	2	0.014559	0.027187	0.946505	319	1	-1.2622	0.14323	0.2023	0.922233	2535	1	-1.2622
SOX30	3	0.014563	0.038232	0.946505	320	3	-2.6607	0.972	0.97218	0.999082	14439	0	-2.6607
SAP30L	2	0.014813	0.027654	0.946505	324	1	-2.9777	0.68302	0.68288	0.970021	9850	0	-2.9777
PPP3CB	2	0.014897	0.02781	0.946505	325	2	-3.6149	0.88105	0.88088	0.996783	13049	0	-3.6149
MTR	2	0.015151	0.028254	0.946505	333	1	-2.0967	0.57822	0.57808	0.970021	8508	0	-2.0967
BOLA3	2	0.015236	0.028418	0.946505	334	2	-3.7462	0.91387	0.91382	0.996783	13588	0	-3.7462
KLHL26	2	0.015489	0.028895	0.946505	338	2	-3.9025	0.95186	0.95179	0.998354	14135	0	-3.9025
RPS3	2	0.015576	0.029059	0.946505	341	2	-3.1172	0.98442	0.98431	0.999082	14632	0	-3.1172
PIK3CD	2	0.015576	0.029059	0.946505	342	2	-3.078	0.98442	0.98431	0.999082	14630	0	-3.078
LCNL1	2	0.015576	0.029059	0.946505	343	2	-3.3502	0.98442	0.98431	0.999082	14633	0	-3.3502
OR7D2	2	0.015576	0.029059	0.946505	344	2	-3.1929	0.98442	0.98431	0.999082	14628	0	-3.1929
DDX5	2	0.015576	0.029059	0.946505	345	2	-2.5119	0.98442	0.98431	0.999082	14629	0	-2.5119
MMP7	2	0.015576	0.029059	0.946505	346	2	-3.4341	0.98442	0.98431	0.999082	14635	0	-3.4341
HERPUD1	2	0.015576	0.029059	0.946505	347	2	-3.0364	0.98442	0.98431	0.999082	14634	0	-3.0364
GPR78	2	0.015576	0.029059	0.946505	348	2	-2.9385	0.98442	0.98431	0.999082	14631	0	-2.9385
KRT73	3	0.015618	0.040836	0.946505	350	2	-3.2311	0.45679	0.49537	0.970021	7249	1	-3.2311
CEP85L	3	0.015701	0.04105	0.946505	352	2	-2.3593	0.52264	0.54373	0.970021	7807	1	-2.3593
HMGN4	2	0.015743	0.029368	0.946505	354	1	-1.321	0.2046	0.2484	0.922233	3493	1	-1.321
ZNF341	3	0.015954	0.041677	0.946505	358	2	-1.6723	0.098025	0.17307	0.922233	1884	1	-1.6723
FPGS	3	0.016081	0.041996	0.946505	360	2	-3.0148	0.82154	0.82118	0.990988	12163	0	-3.0148
RIPK3	2	0.016081	0.029961	0.946505	361	1	-1.1233	0.11893	0.18452	0.922233	2218	1	-1.1233
BOC	3	0.016156	0.042173	0.946505	362	3	-2.7773	0.98384	0.98388	0.999082	14619	0	-2.7773
C7orf49	3	0.016156	0.042173	0.946505	363	3	-2.3593	0.98384	0.98388	0.999082	14617	0	-2.3593
IDH3G	3	0.016156	0.042173	0.946505	364	3	-2.787	0.98384	0.98388	0.999082	14620	0	-2.787
GCOM1	3	0.016156	0.042173	0.946505	365	3	-2.6738	0.98384	0.98388	0.999082	14618	0	-2.6738
FAM103A1	2	0.016166	0.030119	0.946505	366	1	-1.3496	0.23887	0.27503	0.922233	3964	1	-1.3496
HIST1H2AE	3	0.016333	0.042638	0.946505	369	2	-2.9054	0.82154	0.82118	0.990988	12167	0	-2.9054
PM20D1	2	0.016335	0.030408	0.946505	370	2	-3.9042	0.96875	0.96874	0.998735	14400	0	-3.9042
KIAA1737	3	0.01646	0.042965	0.946505	371	2	-1.9822	0.82154	0.82118	0.990988	12049	0	-1.9822
ADH1B	3	0.016523	0.043112	0.946505	372	3	-3.2114	0.97472	0.97483	0.999082	14474	0	-3.2114
C10orf76	2	0.01679	0.031181	0.946505	377	2	-3.2822	0.98321	0.9831	0.999082	14608	0	-3.2822
MGMT	2	0.01679	0.031181	0.946505	378	2	-3.0779	0.98321	0.9831	0.999082	14610	0	-3.0779
TNFAIP6	2	0.01679	0.031181	0.946505	379	2	-3.5215	0.98321	0.9831	0.999082	14609	0	-3.5215
NXF2	2	0.016842	0.031283	0.946505	381	2	-3.8755	0.96494	0.96495	0.998354	14335	0	-3.8755
TRIM64B	2	0.01701	0.03157	0.946505	382	2	-3.0972	0.80749	0.80715	0.990988	11906	0	-3.0972
TMEM216	2	0.017264	0.03206	0.946505	387	2	-3.9153	0.97472	0.97467	0.999082	14485	0	-3.9153
TBC1D26	3	0.017597	0.045723	0.946505	393	2	-1.7488	0.63052	0.63336	0.970021	9174	1	-1.7488
SERTAD4	2	0.017602	0.032653	0.946505	394	2	-3.8415	0.96875	0.96874	0.998735	14407	0	-3.8415
SNX19	2	0.018362	0.034034	0.946505	401	1	-1.7376	0.44858	0.45223	0.939436	7213	1	-1.7376
ZNF281	2	0.018382	0.034074	0.946505	402	2	-3.0008	0.98162	0.98158	0.999082	14583	0	-3.0008
COL14A1	2	0.018382	0.034074	0.946505	403	2	-3.3407	0.98162	0.98158	0.999082	14585	0	-3.3407
CCDC88A	2	0.018382	0.034074	0.946505	404	2	-3.1444	0.98162	0.98158	0.999082	14588	0	-3.1444
PCDHB4	2	0.018382	0.034074	0.946505	405	2	-3.3273	0.98162	0.98158	0.999082	14582	0	-3.3273
PDCL	2	0.018382	0.034074	0.946505	406	2	-2.9406	0.98162	0.98158	0.999082	14590	0	-2.9406
ALPK1	2	0.018382	0.034074	0.946505	407	2	-3.1798	0.98162	0.98158	0.999082	14581	0	-3.1798
UPK1B	2	0.018382	0.034074	0.946505	408	2	-3.0483	0.98162	0.98158	0.999082	14592	0	-3.0483
KLHL32	2	0.018382	0.034074	0.946505	409	2	-3.1348	0.98162	0.98158	0.999082	14586	0	-3.1348
BCL2L1	2	0.018382	0.034074	0.946505	410	2	-3.4192	0.98162	0.98158	0.999082	14584	0	-3.4192
RNF43	2	0.018382	0.034074	0.946505	411	2	-3.0066	0.98162	0.98158	0.999082	14587	0	-3.0066
LIMK2	2	0.018382	0.034074	0.946505	412	2	-3.6107	0.98162	0.98158	0.999082	14591	0	-3.6107
SLCO1A2	2	0.018446	0.034195	0.946505	414	2	-2.9911	0.96494	0.96495	0.998354	14349	0	-2.9911
CSPP1	2	0.018868	0.034927	0.946505	421	1	-2.3177	0.68302	0.68288	0.970021	10296	0	-2.3177
NALCN	3	0.019114	0.049401	0.946505	424	3	-2.787	0.98089	0.98094	0.999082	14570	0	-2.787
RNF169	3	0.019114	0.049401	0.946505	425	3	-2.6738	0.98089	0.98094	0.999082	14571	0	-2.6738
PTX3	2	0.019121	0.035367	0.946505	426	2	-2.7752	0.80099	0.80054	0.990988	11802	0	-2.7752
FLT4	2	0.019206	0.035535	0.946505	428	1	-2.743	0.68302	0.68288	0.970021	10023	0	-2.743
CASKIN1	2	0.01929	0.035677	0.946505	429	1	-2.7637	0.76058	0.76015	0.990988	11195	0	-2.7637
DOK1	2	0.019597	0.036194	0.946505	436	2	-3.106	0.9804	0.98031	0.999082	14563	0	-3.106
NDNF	2	0.019628	0.036252	0.946505	437	1	-1.8982	0.50129	0.50175	0.970021	7514	1	-1.8982
TM7SF3	2	0.019759	0.036518	0.946505	438	2	-2.7196	0.98024	0.98016	0.999082	14562	0	-2.7196
THSD1	2	0.019796	0.036581	0.946505	439	1	-1.3321	0.31707	0.33775	0.922233	5033	1	-1.3321
ADAMTS9	2	0.020049	0.037037	0.946505	443	2	-2.92	0.79347	0.79305	0.990988	11620	0	-2.92
ADH5	2	0.020144	0.037211	0.946505	445	2	-3.0712	0.97986	0.97976	0.999082	14556	0	-3.0712
TMEM53	2	0.020218	0.037353	0.946505	446	2	-2.9137	0.79347	0.79305	0.990988	11644	0	-2.9137
KIF20A	2	0.020326	0.037541	0.946505	447	2	-2.9845	0.97967	0.97958	0.999082	14555	0	-2.9845
NXF3	2	0.020692	0.038232	0.946505	451	2	-2.8485	0.97931	0.97921	0.999082	14551	0	-2.8485
ADAM19	2	0.020724	0.03828	0.946505	452	2	-2.9002	0.79347	0.79305	0.990988	11622	0	-2.9002
GPA33	2	0.020808	0.038442	0.946505	454	2	-3.4973	0.92374	0.92363	0.996783	13731	0	-3.4973
ANXA4	2	0.02123	0.03918	0.946505	463	1	-2.2946	0.558	0.55798	0.970021	8246	0	-2.2946
AGTPBP1	2	0.021314	0.03932	0.946505	466	1	-1.1404	0.23887	0.27503	0.922233	3851	1	-1.1404
HDAC11	2	0.021483	0.039631	0.946505	469	1	-2.2542	0.59077	0.59057	0.970021	8745	0	-2.2542
ERP29	2	0.021693	0.040034	0.946505	473	2	-3.0275	0.87131	0.87121	0.996783	12922	0	-3.0275
RMND1	2	0.021693	0.040034	0.946505	474	1	-2.6736	0.68302	0.68288	0.970021	10347	0	-2.6736
CACNG6	2	0.02182	0.040249	0.946505	475	2	-2.9277	0.80749	0.80715	0.990988	11886	0	-2.9277
KRT17	2	0.022309	0.041165	0.946505	480	2	-2.8361	0.97769	0.97762	0.999082	14528	0	-2.8361
BLVRB	2	0.022309	0.041165	0.946505	481	2	-3.2653	0.97769	0.97762	0.999082	14526	0	-3.2653
CYC1	2	0.022309	0.041165	0.946505	482	2	-3.2999	0.97769	0.97762	0.999082	14519	0	-3.2999
EPHB3	2	0.022309	0.041165	0.946505	483	2	-3.0953	0.97769	0.97762	0.999082	14532	0	-3.0953
OLIG2	2	0.022309	0.041165	0.946505	484	2	-3.0179	0.97769	0.97762	0.999082	14518	0	-3.0179
NTPCR	2	0.022309	0.041165	0.946505	485	2	-3.0622	0.97769	0.97762	0.999082	14520	0	-3.0622
CLDN23	2	0.022309	0.041165	0.946505	486	2	-3.1987	0.97769	0.97762	0.999082	14522	0	-3.1987
LEO1	2	0.022309	0.041165	0.946505	487	2	-3.1109	0.97769	0.97762	0.999082	14523	0	-3.1109
C1orf53	2	0.022309	0.041165	0.946505	488	2	-2.9332	0.97769	0.97762	0.999082	14530	0	-2.9332
SMCHD1	2	0.022309	0.041165	0.946505	489	2	-2.8406	0.97769	0.97762	0.999082	14525	0	-2.8406
ZNF513	2	0.022309	0.041165	0.946505	490	2	-3.1485	0.97769	0.97762	0.999082	14529	0	-3.1485
GNRHR	2	0.022309	0.041165	0.946505	491	2	-2.9992	0.97769	0.97762	0.999082	14531	0	-2.9992
FCGR1A	2	0.022309	0.041165	0.946505	492	2	-3.2203	0.97769	0.97762	0.999082	14521	0	-3.2203
NOS1	2	0.022494	0.041485	0.946505	500	1	-2.0272	0.54206	0.54211	0.970021	8053	0	-2.0272
MRPL49	2	0.022747	0.041956	0.946505	505	1	-2.6378	0.68302	0.68288	0.970021	9846	0	-2.6378
IGJ	2	0.023083	0.042571	0.946505	511	2	-3.4064	0.91387	0.91382	0.996783	13577	0	-3.4064
UBE2C	2	0.023673	0.043621	0.946505	518	1	-2.4951	0.78363	0.78315	0.990988	11596	0	-2.4951
MAGED4	2	0.02401	0.044227	0.946505	521	2	-3.2085	0.87613	0.87602	0.996783	13018	0	-3.2085
CREBZF	2	0.024262	0.04467	0.946505	525	1	-1.5569	0.44706	0.45086	0.938166	7206	1	-1.5569
TECTA	2	0.024515	0.045111	0.946505	529	2	-3.5488	0.96202	0.96203	0.998354	14284	0	-3.5488
ZMYM3	2	0.024641	0.045306	0.946505	532	2	-3.4178	0.9316	0.93152	0.997955	13847	0	-3.4178
RPL7A	2	0.024935	0.045817	0.946505	538	2	-3.059	0.95186	0.95179	0.998354	14141	0	-3.059
NR2C1	2	0.025019	0.045973	0.946505	539	1	-1.9603	0.54338	0.54343	0.970021	8060	0	-1.9603
ALKBH6	2	0.025104	0.046134	0.946505	540	1	-1.4839	0.42615	0.43184	0.922233	6022	1	-1.4839
LAMB4	2	0.025278	0.04643	0.946505	542	2	-2.9862	0.97472	0.97467	0.999082	14480	0	-2.9862
TTC4	2	0.025278	0.04643	0.946505	543	2	-2.404	0.97472	0.97467	0.999082	14484	0	-2.404
ACTA2	2	0.025278	0.04643	0.946505	544	2	-2.977	0.97472	0.97467	0.999082	14487	0	-2.977
C10orf129	2	0.025278	0.04643	0.946505	545	2	-3.607	0.97472	0.97467	0.999082	14489	0	-3.607
MYCBP	2	0.025278	0.04643	0.946505	546	2	-2.9284	0.97472	0.97467	0.999082	14483	0	-2.9284
TXNDC8	2	0.025278	0.04643	0.946505	547	2	-3.044	0.97472	0.97467	0.999082	14488	0	-3.044
ZNF319	2	0.025278	0.04643	0.946505	548	2	-2.5388	0.97472	0.97467	0.999082	14481	0	-2.5388
RPS14	2	0.025278	0.04643	0.946505	549	2	-2.4078	0.97472	0.97467	0.999082	14486	0	-2.4078
CERKL	2	0.025278	0.04643	0.946505	550	2	-2.7773	0.97472	0.97467	0.999082	14482	0	-2.7773
SETD1A	2	0.025278	0.04643	0.946505	551	2	-3.2807	0.97472	0.97467	0.999082	14479	0	-3.2807
HIST1H2BL	2	0.025356	0.046569	0.946505	559	2	-3.1573	0.87613	0.87602	0.996783	13004	0	-3.1573
OR1S1	2	0.025524	0.046884	0.946505	560	1	-2.5262	0.68302	0.68288	0.970021	10195	0	-2.5262
C2CD4A	2	0.025692	0.047179	0.946505	567	1	-2.5235	0.68302	0.68288	0.970021	9976	0	-2.5235
ITM2B	2	0.025776	0.047328	0.946505	570	2	-3.542	0.96494	0.96495	0.998354	14343	0	-3.542
RDH16	2	0.026281	0.048206	0.946505	575	1	-1.9276	0.54761	0.54767	0.970021	8176	0	-1.9276
METTL7A	2	0.026365	0.048348	0.946505	576	1	-1.6151	0.47019	0.47237	0.961773	7326	1	-1.6151
CPSF3L	2	0.026659	0.048881	0.946505	585	2	-3.29	0.91387	0.91382	0.996783	13555	0	-3.29
ARPC5	2	0.026995	0.049478	0.946505	589	1	-2.5023	0.68302	0.68288	0.970021	9776	0	-2.5023
HSFX1	2	0.027182	0.049781	0.946505	599	2	-2.9758	0.97282	0.97272	0.999082	14447	0	-2.9758
BEST2	2	0.02729	0.049989	0.946505	600	1	-2.4951	0.68302	0.68288	0.970021	9711	0	-2.4951
